# Supplementary material for: Rise and fall of subclones from diagnosis to relapse in pediatric B-acute lymphoblastic leukaemia
Source: Nat Commun. 2015 Mar 19;6:6604. doi: 10.1038/ncomms7604 (PMC4377644; doi:10.1038/ncomms7604)
Supplement: Supplementary Data 5 — Ten tumors that have multi-subclonal mutations in the same gene. [file ncomms7604-s6.xls]

## Sheet: Sheet1
Supplementary Data 5. Ten tumors that have multi-subclonal mutations in the same gene
Sample	Gene	AAChange	Class	MAF at Diagnosis			MAF at Relapse
				WES	CapVal		WES	CapVal
PANTSM	NRAS	G12D	D-only	0.0459364	0.0678925		0	0
		G12A	D and R	0.120141	0.0820368		0.468828	0.500715
PAPJIB	NT5C2	R367Q	R-only	0	0		0.0325203	0.0501882
		R238Q	R-only	0	0		0.0313316	0.0499405
PAPLDL	CREBBP	R1446H	R-only	0	0		0.0652174	0.0935114
		R1441P	R-only	0	0		0.048583	0.0323232
PAPSPN	JAK2	R683S	D-only	0.416268	0.433687		0	0
		R683G	D and R	0.007	0.004		0.441176	0.453052
		I682_E684>GG	D-only	0.005	0.00664894		0	0
	KRAS	G12D	D-only	0.480556	0.465734		0	0
		A146T	D and R*	0.00320513	0		0.425354	0.490654
	PAX5	E97fs	D-only	0.44206	0.365772		0	0
		G48>VMIIKVS	R-only	0	0		0.366071	0.339869
PAPZNK	NT5C2	R367Q	R-only	0	0		0.155738	0.120907
		S360P	R-only	0	0		0.323887	0.351621
PARAKF	KRAS	G12V	D-only	0.211921	0.196429		0	0
		G12S	D and R	0.0144928	0.0140406		0.411058	0.454545
PARFTR	NT5C2	R238G	R-only	0	0		0.032	0.028777
		R238W	R-only	0	0		0.013245	0.004921
		R367Q	R-only	0	0		0.032	0.020761
		R39Q	R-only	0	0		0.026	0.036
PARGHW	JAK2	R683G	D-only	0.31058	0.313003		0	0
		T875N	D-only	0.0378486	0.0380952		0	0
PARJZZ	KRAS	G12D	D and R	0.256228	0.271889		0.0215827	0.045584
		L23R	D and R	0.0373832	0.0314961		0.262673	0.335843
PARPRW	NRAS	G12V	D and R	0.0178117	0.0337349		0.44389	0.45045
		G12D	D only	0.0101781	0.0208835		0	0
* This is counted D/R because the absence of mutant allele in CapVal was due to reduced coverage
