# Supplementary material for: Rise and fall of subclones from diagnosis to relapse in pediatric B-acute lymphoblastic leukaemia
Source: Nat Commun. 2015 Mar 19;6:6604. doi: 10.1038/ncomms7604 (PMC4377644; doi:10.1038/ncomms7604)
Supplement: Supplementary Data 6 — Mutant alleles in remission DNA. [file ncomms7604-s7.xls]

## Sheet: Sheet1
Supplementary Data 6. Mutant alleles in remission DNA
Sample	#SNVs shared in D and R	#SNVs detected in remission DNA	% of shared SNV detectable in remission DNA	MAF in remission DNA
				Min	Median	MAX
PANTSM	5	3	0.6	0.002312	0.002392	0.003376
PAPAGK	5	0	0	-	-	-
PAPEFH	20	7	0.35	0.0007905	0.004474	0.006173
PAPJIB	2	2	1	0.0007027	0.003145	0.005587
PAPNNX	8	6	0.75	0.0004995	0.00124	0.008319
PAPSPG	11	2	0.181818	0.0004139	0.0008281	0.001242
PAPSPN	13	7	0.538462	0.0005977	0.0007871	0.004101
PAPZNK	13	4	0.307692	0.001008	0.001795	0.003663
PARAKF	19	6	0.315789	0.001115	0.001697	0.004608
PARBRK	13	3	0.230769	0.0005349	0.003058	0.006042
PARFTR	10	1	0.1	0.002169	0.002169	0.002169
PARGHW	14	6	0.428571	0.0003591	0.001044	0.001391
PARIAD	6	4	0.666667	0.001541	0.002279	0.0102
PARJZZ	17	3	0.176471	0.0007675	0.001005	0.005929
PARPNM	4	3	0.75	0.001331	0.00213	0.005952
PARPRW	8	3	0.375	0.002146	0.002976	0.01195
PASFXA	8	6	0.75	0.0004647	0.0007674	0.003759
PASKAY	5	2	0.4	0.001028	0.001244	0.00146
PASLZM	12	6	0.5	0.0006196	0.001788	0.006454
PAPLDL	32	9	0.28125	0.0004746	0.0008977	0.008097
