# Supplementary material for: Rise and fall of subclones from diagnosis to relapse in pediatric B-acute lymphoblastic leukaemia
Source: Nat Commun. 2015 Mar 19;6:6604. doi: 10.1038/ncomms7604 (PMC4377644; doi:10.1038/ncomms7604)
Supplement: Supplementary Data 7 — Detection of mutant allele in remission DNA in case PAPSPN. [file ncomms7604-s8.xls]

## Sheet: Sheet1
Supplementary Data 7. Detection of mutant allele in remission DNA in case PAPSPN
Gene	Chr.Pos	AAChange	Read count from CapVal							Read count from whole-exome sequencing
			Diagnosis		Relapse		Remission			Diagnosis		Relapse		Remission
			#Mut	#Total	#Mut	#Total	#Mut	#Total		#Mut	#Total	#Mut	#Total	#Mut	#Total
Mutations present the founder clone of diagnosis
PRKD1	chr14.30107713	E323K	299	655	177	347	1	879		313	665	323	698	3	654
PARK2	chr6.161969981	V330M	260	524	136	327	3	1342		17	37	16	31	0	35
RFPL4B	chr6.112671258	S116S	284	581	140	314	2	968		38	77	43	84	0	109
FBL	chr19.40331275	G55R	200	439	137	296	7	1431		13	31	11	28	0	32
CENPE	chr4.104079543	L983I	371	745	227	472	0	1651		298	762	307	727	2	897
Mutations in the founder clone at relapse
KRAS	chr12.25378562	A146T	0	773	210	428	2	1360		4	1248	510	1199	0	1181
JAK2	chr9.5078360	R683G	4	754	193	426	1	1191		5	430	180	408	0	482
